# Supplementary material for: One-Year Self-Reported Appetite Is Similar in Adolescents with Obesity Who Do or Do Not Undergo Sleeve Gastrectomy
Source: Nutrients. 2022 Jul 26;14(15):3054. doi: 10.3390/nu14153054 (PMC9331365; doi:10.3390/nu14153054)
Supplement: Supplementary file 1 [file nutrients-14-03054-s001.zip]

Archive with 1 entries (1 files):
- nutrients-1796357-supplementary.pdf
